# Supplementary material for: Calamagrostis hongii (Poaceae, Agrostidinae), a new species from southwestern China
Source: PhytoKeys. 2020 Oct 29;166:41–55. doi: 10.3897/phytokeys.161.53010 (PMC7644670; doi:10.3897/phytokeys.161.53010)
Supplement: XML Treatment for Calamagrostis hongii [file phytokeys.161.53010-treatment1.xml]

<!DOCTYPE tp:taxon-treatment
  PUBLIC "-//TaxonX//DTD Taxonomic Treatment Publishing DTD v0 20100105//EN" "tax-treatment-NSO.dtd">
<tp:taxon-treatment xmlns:tp="http://www.plazi.org/taxpub"><tp:treatment-meta><kwd-group><label>Taxon classification</label><kwd><named-content xmlns:xlink="http://www.w3.org/1999/xlink" content-type="kingdom">Plantae</named-content></kwd><kwd><named-content xmlns:xlink="http://www.w3.org/1999/xlink" content-type="order">Poales</named-content></kwd><kwd><named-content xmlns:xlink="http://www.w3.org/1999/xlink" content-type="family">Poaceae</named-content></kwd></kwd-group><mixed-citation publication-type="journal"><person-group><name><surname>Liu</surname><given-names>Bing</given-names></name><name><surname>Paszko</surname><given-names>Beata</given-names></name></person-group><article-title><italic><tp:taxon-name><tp:taxon-name-part taxon-name-part-type="genus" reg="Calamagrostis">Calamagrostis</tp:taxon-name-part> <tp:taxon-name-part taxon-name-part-type="species" reg="hongii">hongii</tp:taxon-name-part></tp:taxon-name></italic> (<tp:taxon-name><tp:taxon-name-part taxon-name-part-type="family">Poaceae</tp:taxon-name-part></tp:taxon-name>, <tp:taxon-name><tp:taxon-name-part taxon-name-part-type="subtribe">Agrostidinae</tp:taxon-name-part></tp:taxon-name>), a new species from southwestern China</article-title><source>PhytoKeys</source><day>29</day><month>10</month><year>2020</year><volume>166</volume><fpage>41</fpage><lpage>55</lpage><pub-id pub-id-type="doi">10.3897/phytokeys.161.53010</pub-id></mixed-citation></tp:treatment-meta><tp:nomenclature><tp:taxon-name><object-id xmlns:xlink="http://www.w3.org/1999/xlink" content-type="arpha" xlink:type="simple">6B66FAE0-254E-5097-9F8A-F3D6A13D330F</object-id>
            <tp:taxon-name-part taxon-name-part-type="genus" reg="Calamagrostis">Calamagrostis</tp:taxon-name-part>
            <tp:taxon-name-part taxon-name-part-type="species" reg="hongii">hongii</tp:taxon-name-part>
            <object-id xmlns:xlink="http://www.w3.org/1999/xlink" content-type="ipni" xlink:type="simple">urn:lsid:ipni.org:names:77212604-1</object-id>
          </tp:taxon-name><tp:taxon-authority>Paszko &amp; Bing Liu</tp:taxon-authority><tp:taxon-status xmlns:xlink="http://www.w3.org/1999/xlink" xlink:type="simple">sp. nov.</tp:taxon-status><xref ref-type="fig" rid="F1">Figs 1</xref><xref ref-type="fig" rid="F2">, 2</xref><xref ref-type="fig" rid="F3">, 3</xref><tp:nomenclature-citation-list><tp:nomenclature-citation><tp:taxon-name>
                <tp:taxon-name-part taxon-name-part-type="genus" reg="Deyeuxia">Deyeuxia</tp:taxon-name-part> <tp:taxon-name-part taxon-name-part-type="species" reg="zhongdianensis">zhongdianensis</tp:taxon-name-part></tp:taxon-name><comment>L. Liou (<xref ref-type="bibr" rid="B5">Liou 1994</xref>: 2235), nom. nud. (Art. 39.1 of the ICN, <xref ref-type="bibr" rid="B33">Turland et al. 2018</xref>; no Latin description and/or diagnosis). Cited material: “[CHINA. Yunnan] Zhongdian Co. [now Shangri-La] (K.M. Feng 3326), grassland under forest, riversides, 2700 m”.</comment></tp:nomenclature-citation></tp:nomenclature-citation-list></tp:nomenclature><tp:treatment-sec sec-type="diagnosis" id="SECID0EWIAE"><title>Diagnosis.</title><p><italic><tp:taxon-name><tp:taxon-name-part taxon-name-part-type="genus" reg="Calamagrostis">Calamagrostis</tp:taxon-name-part> <tp:taxon-name-part taxon-name-part-type="species" reg="hongii">hongii</tp:taxon-name-part></tp:taxon-name></italic> is similar in habit and spikelet morphology to <italic><tp:taxon-name><tp:taxon-name-part taxon-name-part-type="genus" reg="Calamagrostis">C.</tp:taxon-name-part> <tp:taxon-name-part taxon-name-part-type="species" reg="arundinacea">arundinacea</tp:taxon-name-part></tp:taxon-name></italic> and <italic><tp:taxon-name><tp:taxon-name-part taxon-name-part-type="genus" reg="Calamagrostis">C.</tp:taxon-name-part> <tp:taxon-name-part taxon-name-part-type="species" reg="effusiflora">effusiflora</tp:taxon-name-part></tp:taxon-name></italic>, but differs in color and hairiness of the upper (adaxial) leaf blade surface. The upper leaf surface of <italic><tp:taxon-name><tp:taxon-name-part taxon-name-part-type="genus" reg="Calamagrostis">Calamagrostis</tp:taxon-name-part> <tp:taxon-name-part taxon-name-part-type="species" reg="hongii">hongii</tp:taxon-name-part></tp:taxon-name></italic> is characterized by the grey color (vs. green or grey-green in <italic><tp:taxon-name><tp:taxon-name-part taxon-name-part-type="genus" reg="Calamagrostis">C.</tp:taxon-name-part> <tp:taxon-name-part taxon-name-part-type="species" reg="arundinacea">arundinacea</tp:taxon-name-part></tp:taxon-name></italic> and <italic><tp:taxon-name><tp:taxon-name-part taxon-name-part-type="genus" reg="Calamagrostis">C.</tp:taxon-name-part> <tp:taxon-name-part taxon-name-part-type="species" reg="effusiflora">effusiflora</tp:taxon-name-part></tp:taxon-name></italic>), the presence of moderately impressed veins forming ribs (vs. leaf surface flat or veins only slightly impressed in <italic><tp:taxon-name><tp:taxon-name-part taxon-name-part-type="genus" reg="Calamagrostis">C.</tp:taxon-name-part> <tp:taxon-name-part taxon-name-part-type="species" reg="arundinacea">arundinacea</tp:taxon-name-part></tp:taxon-name></italic> or veins moderately or distinctly impressed, forming ribs in <italic><tp:taxon-name><tp:taxon-name-part taxon-name-part-type="genus" reg="Calamagrostis">C.</tp:taxon-name-part> <tp:taxon-name-part taxon-name-part-type="species" reg="effusiflora">effusiflora</tp:taxon-name-part></tp:taxon-name></italic>), the presence of numerous prickle hairs covering the ribs (vs. lack of prickle hairs on veins or ribs of <italic><tp:taxon-name><tp:taxon-name-part taxon-name-part-type="genus" reg="Calamagrostis">C.</tp:taxon-name-part> <tp:taxon-name-part taxon-name-part-type="species" reg="arundinacea">arundinacea</tp:taxon-name-part></tp:taxon-name></italic> and <italic><tp:taxon-name><tp:taxon-name-part taxon-name-part-type="genus" reg="Calamagrostis">C.</tp:taxon-name-part> <tp:taxon-name-part taxon-name-part-type="species" reg="effusiflora">effusiflora</tp:taxon-name-part></tp:taxon-name></italic>) and the absence of hairs (vs.moderately or densely hairy in <italic><tp:taxon-name><tp:taxon-name-part taxon-name-part-type="genus" reg="Calamagrostis">C.</tp:taxon-name-part> <tp:taxon-name-part taxon-name-part-type="species" reg="effusiflora">effusiflora</tp:taxon-name-part></tp:taxon-name></italic> and slightly or not hairy in <italic><tp:taxon-name><tp:taxon-name-part taxon-name-part-type="genus" reg="Calamagrostis">C.</tp:taxon-name-part> <tp:taxon-name-part taxon-name-part-type="species" reg="arundinacea">arundinacea</tp:taxon-name-part></tp:taxon-name></italic>). <italic><tp:taxon-name><tp:taxon-name-part taxon-name-part-type="genus" reg="Calamagrostis">Calamagrostis</tp:taxon-name-part> <tp:taxon-name-part taxon-name-part-type="species" reg="hongii">hongii</tp:taxon-name-part></tp:taxon-name></italic> is characterized by glabrous leaf sheaths, blades and collars.</p></tp:treatment-sec><tp:treatment-sec sec-type="material" id="SECID0ELNAE"><title>Type.</title><p>China • <bold>Yunnan</bold>: Shilin Co., Guishan, Haiyi village to Yumeidu village; alt. 2095 m; <named-content xmlns:xlink="http://www.w3.org/1999/xlink" content-type="dwc:verbatimCoordinates" xlink:type="simple"><named-content content-type="geo-json" specific-use="{&#34;type&#34;:&#34;Point&#34;,&#34;coordinates&#34;:[103.542000,24.647000]}" id="NCID0EWNAE" xlink:type="simple">24.647N, 103.542E</named-content></named-content>; 18 August 2006; Y.M. Shui et al. 64471 (Holotype <abbrev xmlns:xlink="http://www.w3.org/1999/xlink" content-type="institution" xlink:title="herbaria at Beijing" id="ABBRID0E2NAE" xlink:type="simple">PE</abbrev>! [herb. no. 2308966], Isotypes <abbrev xmlns:xlink="http://www.w3.org/1999/xlink" content-type="institution" xlink:title="herbaria at Beijing" id="ABBRID0EAOAE" xlink:type="simple">PE</abbrev>! [herb. no. 2058824, 2070270].</p></tp:treatment-sec><tp:treatment-sec sec-type="description" id="SECID0EFOAE"><title>Description.</title><p><bold><italic>Perennial grass</italic></bold>, cespitose, without rhizomes. <bold><italic>Culms</italic></bold> 55–140 cm tall, erect, unbranched above, 3–4.5 mm in diameter near the base, nodes 3–5, glabrous below the panicle. <bold><italic>Leaf sheaths</italic></bold> glabrous; <bold><italic>collar</italic></bold> glabrous; <bold><italic>ligules</italic></bold> 1.9–10 mm long, acute; <bold><italic>blades</italic></bold> 5–55 cm long, 4.3–9.5 mm wide, flat, slightly ribbed with glabrous furrows and scabrous ribs, upper (adaxial) surface scabrous owing to the presence of short stiff prickles on ribs, gray or gray–green, lower surface slightly scabrous, green, scabrous along margins. <bold><italic>Panicles</italic></bold> 13–25 cm long, erect, open, or loosely contracted at maturity; proximal internode 0.6–3.7(–4.5) cm long; rachis with 3–7 branches per node; <bold><italic>branches</italic></bold> 4–10 cm, slightly scabrous, spikelet-bearing only beyond mid-length. <bold><italic>Spikelets</italic></bold> 3.8–6.6 mm long, 1-flowered, with one fertile floret with rachilla extension, laterally compressed, disarticulation above the glumes; <bold><italic>glumes</italic></bold> subequal or equal, glabrous, very weakly scabrid on keel, apex acuminate; <bold><italic>lower glumes</italic></bold> 3.8–6.6 mm long and 0.9–1.4 mm wide, 1-veined; <bold><italic>upper glumes</italic></bold> 3.5–5.9 mm long and 1.1–1.6 mm wide, 3-veined, 0.8–1.1 times as long as the lower glume; <bold><italic>callus hairs</italic></bold> 1.0–2.9 mm long, 0.3–0.6 times as long as the lemmas; <bold><italic>lemmas</italic></bold> 3.5–4.8 mm long, 5-veined, 0.7–1.0 times as long as the lower glumes, apex 4-toothed; <bold><italic>lemmatal awn</italic></bold> 5.3–7.8 mm long, arising from near base (0.06–0.15 way up the back) of the lemmas, exserted, slender and easily distinguished from the callus hairs, geniculate, with twisted column; <bold><italic>paleas</italic></bold> 2.8–4.5 mm long, subequal or equal to the lemma, 0.8–1.0 times as long as the lemmas; <bold><italic>rachilla</italic></bold> extensions 1.0–2.8 mm long, densely bearded with hairs 2.4–4.2 mm; <bold><italic>stamens</italic></bold> 3, <bold><italic>anthers</italic></bold> 1.3–2.6 mm long. <bold><italic>Fl.</italic></bold> Jul–Aug. <bold><italic>Fr.</italic></bold> Aug–Sep.</p><fig id="F2" position="float" orientation="portrait"><object-id xmlns:xlink="http://www.w3.org/1999/xlink" content-type="doi" xlink:type="simple">10.3897/phytokeys.161.53010.figure2</object-id><object-id xmlns:xlink="http://www.w3.org/1999/xlink" content-type="arpha" xlink:type="simple">5FED439E-E164-51F8-933E-9FA08A605CAE</object-id><label>Figure 2.</label><caption><p>Illustration (drawn by Jolanta Urbanik) of <italic><tp:taxon-name><tp:taxon-name-part taxon-name-part-type="genus" reg="Calamagrostis">Calamagrostis</tp:taxon-name-part> <tp:taxon-name-part taxon-name-part-type="species" reg="hongii">hongii</tp:taxon-name-part></tp:taxon-name></italic> Paszko &amp; Bing Liu based on Y.M. Shui et al. 64471 (<abbrev xmlns:xlink="http://www.w3.org/1999/xlink" content-type="institution" xlink:title="herbaria at Beijing" id="ABBRID0E6QAE" xlink:type="simple">PE</abbrev>, herb. no. 2308966) from Shilin County (Yunnan, China) <bold>A</bold> habit <bold>B</bold> glumes <bold>C</bold> floret <bold>D</bold> anthers <bold>E</bold> rachilla prolongation. Scale bars: 5 cm (<bold>A</bold>); 1 mm (<bold>B–E</bold>).</p></caption><graphic xmlns:xlink="http://www.w3.org/1999/xlink" xlink:href="phytokeys-166-041-g002.jpg" position="float" orientation="portrait" xlink:type="simple" id="oo_469148.jpg"><uri content-type="original_file" xlink:type="simple">https://binary.pensoft.net/fig/469148</uri></graphic></fig></tp:treatment-sec><tp:treatment-sec sec-type="Taxonomic note" id="SECID0EXRAE"><title>Taxonomic note.</title><p>Although <italic><tp:taxon-name><tp:taxon-name-part taxon-name-part-type="genus" reg="Calamagrostis">Calamagrostis</tp:taxon-name-part></tp:taxon-name></italic> and <italic><tp:taxon-name><tp:taxon-name-part taxon-name-part-type="genus" reg="Deyeuxia">Deyeuxia</tp:taxon-name-part></tp:taxon-name></italic> were revised for China only fourteen years ago in the “Flora of China” (<xref ref-type="bibr" rid="B6">Lu and Phillips 2006</xref>, <xref ref-type="bibr" rid="B7">Lu et al. 2006</xref>) it is necessary to present a new taxonomic account of these species because of the changes in generic circumscription and the description of new species. <italic><tp:taxon-name><tp:taxon-name-part taxon-name-part-type="genus" reg="Calamagrostis">Calamagrostis</tp:taxon-name-part> <tp:taxon-name-part taxon-name-part-type="species" reg="hongii">hongii</tp:taxon-name-part></tp:taxon-name></italic> is the third new species of <italic><tp:taxon-name><tp:taxon-name-part taxon-name-part-type="genus" reg="Calamagrostis">Calamagrostis</tp:taxon-name-part></tp:taxon-name></italic> reported from China since the publication of the “Flora of China”. This new species is probably a member of the <italic><tp:taxon-name><tp:taxon-name-part taxon-name-part-type="genus" reg="Calamagrostis">C.</tp:taxon-name-part> <tp:taxon-name-part taxon-name-part-type="species" reg="arundinacea">arundinacea</tp:taxon-name-part></tp:taxon-name></italic> complex and it is similar to <italic><tp:taxon-name><tp:taxon-name-part taxon-name-part-type="genus" reg="Calamagrostis">C.</tp:taxon-name-part> <tp:taxon-name-part taxon-name-part-type="species" reg="arundinacea">arundinacea</tp:taxon-name-part></tp:taxon-name></italic> and <italic><tp:taxon-name><tp:taxon-name-part taxon-name-part-type="genus" reg="Calamagrostis">C.</tp:taxon-name-part> <tp:taxon-name-part taxon-name-part-type="species" reg="effusiflora">effusiflora</tp:taxon-name-part></tp:taxon-name></italic> in habit and spikelet traits, including size of glumes, lemmas and paleas, presence of well-developed rachilla prolongation and a geniculate lemma awn with a twisted basal column, lemma awn length and its insertion on the lemma back (near the base to the lower 1/3). However, they differ in several diagnostic characteristics. Prior to this study, most of the specimens currently identified as <italic><tp:taxon-name><tp:taxon-name-part taxon-name-part-type="genus" reg="Calamagrostis">C.</tp:taxon-name-part> <tp:taxon-name-part taxon-name-part-type="species" reg="hongii">hongii</tp:taxon-name-part></tp:taxon-name></italic> had been identified as <italic><tp:taxon-name><tp:taxon-name-part taxon-name-part-type="genus" reg="Deyeuxia">Deyeuxia</tp:taxon-name-part> <tp:taxon-name-part taxon-name-part-type="species" reg="pyramidalis">pyramidalis</tp:taxon-name-part></tp:taxon-name></italic> [= <italic><tp:taxon-name><tp:taxon-name-part taxon-name-part-type="genus" reg="Calamagrostis">Calamagrostis</tp:taxon-name-part> <tp:taxon-name-part taxon-name-part-type="species" reg="arundinacea">arundinacea</tp:taxon-name-part></tp:taxon-name></italic>]. The detailed revision of this group of species by the present authors showed that the upper surfaces of the leaves of <italic><tp:taxon-name><tp:taxon-name-part taxon-name-part-type="genus" reg="Calamagrostis">C.</tp:taxon-name-part> <tp:taxon-name-part taxon-name-part-type="species" reg="hongii">hongii</tp:taxon-name-part></tp:taxon-name></italic> are unique. They are gray in color and moderately or densely scabrous and characterized by the presence of moderately impressed veins forming ribs that are slightly or densely covered by numerous prickle hairs (Fig. <xref ref-type="fig" rid="F3">3</xref>). Such prickle hairs are absent from the upper surfaces of the leaf blades of <italic><tp:taxon-name><tp:taxon-name-part taxon-name-part-type="genus" reg="Calamagrostis">C.</tp:taxon-name-part> <tp:taxon-name-part taxon-name-part-type="species" reg="arundinacea">arundinacea</tp:taxon-name-part></tp:taxon-name></italic> and <italic><tp:taxon-name><tp:taxon-name-part taxon-name-part-type="genus" reg="Calamagrostis">C.</tp:taxon-name-part> <tp:taxon-name-part taxon-name-part-type="species" reg="effusiflora">effusiflora</tp:taxon-name-part></tp:taxon-name></italic>. The upper surface of the leaf blade of <italic><tp:taxon-name><tp:taxon-name-part taxon-name-part-type="genus" reg="Calamagrostis">C.</tp:taxon-name-part> <tp:taxon-name-part taxon-name-part-type="species" reg="arundinacea">arundinacea</tp:taxon-name-part></tp:taxon-name></italic> has veins that are only slightly impressed and the leaf blade surface is almost flat and hairless or covered by scattered macro hairs (Fig. <xref ref-type="fig" rid="F4">4</xref>), whereas <italic><tp:taxon-name><tp:taxon-name-part taxon-name-part-type="genus" reg="Calamagrostis">C.</tp:taxon-name-part> <tp:taxon-name-part taxon-name-part-type="species" reg="effusiflora">effusiflora</tp:taxon-name-part></tp:taxon-name></italic> has veins slightly to distinctly impressed, forming ribs that are usually moderately to very densely hairy (Fig. <xref ref-type="fig" rid="F5">5</xref>). All three species have prickly leaf edges. The prickle hairs have thick walls that can be silicified. For additional diagnostic characteristics see Table <xref ref-type="table" rid="T1">1</xref>.</p><table-wrap id="T1" position="float" orientation="portrait"><label>Table 1.</label><caption><p>Diagnostic morphological characters of <italic><tp:taxon-name><tp:taxon-name-part taxon-name-part-type="genus" reg="Calamagrostis">Calamagrostis</tp:taxon-name-part> <tp:taxon-name-part taxon-name-part-type="species" reg="hongii">hongii</tp:taxon-name-part></tp:taxon-name></italic>, <italic><tp:taxon-name><tp:taxon-name-part taxon-name-part-type="genus" reg="Calamagrostis">C.</tp:taxon-name-part> <tp:taxon-name-part taxon-name-part-type="species" reg="arundinacea">arundinacea</tp:taxon-name-part></tp:taxon-name></italic>, and <italic><tp:taxon-name><tp:taxon-name-part taxon-name-part-type="genus" reg="Calamagrostis">C.</tp:taxon-name-part> <tp:taxon-name-part taxon-name-part-type="species" reg="effusiflora">effusiflora</tp:taxon-name-part></tp:taxon-name></italic>.</p></caption><table id="TID0EYXAG" rules="all"><tbody><tr><td rowspan="1" colspan="1">
                    <bold>character</bold>
                  </td><td rowspan="1" colspan="1">
                    <bold><italic><tp:taxon-name><tp:taxon-name-part taxon-name-part-type="genus" reg="Calamagrostis">C.</tp:taxon-name-part> <tp:taxon-name-part taxon-name-part-type="species" reg="hongii">hongii</tp:taxon-name-part></tp:taxon-name></italic></bold>
                  </td><td rowspan="1" colspan="1">
                    <bold><italic><tp:taxon-name><tp:taxon-name-part taxon-name-part-type="genus" reg="Calamagrostis">C.</tp:taxon-name-part> <tp:taxon-name-part taxon-name-part-type="species" reg="arundinacea">arundinacea</tp:taxon-name-part></tp:taxon-name></italic></bold>
                  </td><td rowspan="1" colspan="1">
                    <bold><italic><tp:taxon-name><tp:taxon-name-part taxon-name-part-type="genus" reg="Calamagrostis">C.</tp:taxon-name-part> <tp:taxon-name-part taxon-name-part-type="species" reg="effusiflora">effusiflora</tp:taxon-name-part></tp:taxon-name></italic></bold>
                  </td></tr><tr><td rowspan="1" colspan="1">Panicle length (cm)</td><td rowspan="1" colspan="1">12–25</td><td rowspan="1" colspan="1">12–28</td><td rowspan="1" colspan="1">13–43</td></tr><tr><td rowspan="1" colspan="1">Rachilla length (mm)</td><td rowspan="1" colspan="1">1.0–2.75</td><td rowspan="1" colspan="1">0.75–1.75</td><td rowspan="1" colspan="1">0.25–2.0</td></tr><tr><td rowspan="1" colspan="1">Rachilla length with hairs (mm)</td><td rowspan="1" colspan="1">2.4–4.4</td><td rowspan="1" colspan="1">1.55–4.25</td><td rowspan="1" colspan="1">1.5–4.0</td></tr><tr><td rowspan="1" colspan="1">Anther length (mm)</td><td rowspan="1" colspan="1">1.35–2.6</td><td rowspan="1" colspan="1">2.15–3.3</td><td rowspan="1" colspan="1">1.2–2.75</td></tr><tr><td rowspan="1" colspan="1">Leaf ligule length (mm) at the 2<sup>nd</sup> leaf from the top</td><td rowspan="1" colspan="1">1.9–10.3</td><td rowspan="1" colspan="1">0.9–5.5</td><td rowspan="1" colspan="1">0.8–18.0</td></tr><tr><td rowspan="1" colspan="1">Ratio: palea to lemma length</td><td rowspan="1" colspan="1">0.8–1.0</td><td rowspan="1" colspan="1">0.7–1.1</td><td rowspan="1" colspan="1">0.8–1.0</td></tr><tr><td rowspan="1" colspan="1">Colour of upper (adaxial) leaf blade surface</td><td rowspan="1" colspan="1">grey</td><td rowspan="1" colspan="1">green</td><td rowspan="1" colspan="1">grey-green, rarely green</td></tr><tr><td rowspan="1" colspan="1">Leaf veins on the upper (adaxial) leaf blade surface (in the middle of a leaf)</td><td rowspan="1" colspan="1">moderately impressed, forming ribs</td><td rowspan="1" colspan="1">only slightly impressed, leaf surface flat or almost flat</td><td rowspan="1" colspan="1">slightly to distinctly impressed, forming ribs</td></tr><tr><td rowspan="1" colspan="1">Upper (adaxial) leaf blade surface</td><td rowspan="1" colspan="1">moderately to densely scabrous, glabrous</td><td rowspan="1" colspan="1">smooth or covered with scattered macro hairs</td><td rowspan="1" colspan="1">slightly to densely hairy, macro hairs absent or present</td></tr><tr><td rowspan="1" colspan="1">Lower (abaxial) leaf blade surface</td><td rowspan="1" colspan="1">slightly scabrous</td><td rowspan="1" colspan="1">slightly scabrous</td><td rowspan="1" colspan="1">slightly scabrous</td></tr><tr><td rowspan="1" colspan="1">Presence of prickle hairs on leaf edges</td><td rowspan="1" colspan="1">present</td><td rowspan="1" colspan="1">present</td><td rowspan="1" colspan="1">present</td></tr><tr><td rowspan="1" colspan="1">Leaf collar (the junction of the leaf sheath and blade)</td><td rowspan="1" colspan="1">always glabrous</td><td rowspan="1" colspan="1">usually hairy, very rarely glabrous</td><td rowspan="1" colspan="1">usually glabrous, rarely hairy, the collar may also be found with a hairy margin</td></tr><tr><td rowspan="1" colspan="1">Altitude (m)</td><td rowspan="1" colspan="1">1800–3350</td><td rowspan="1" colspan="1">0–2300</td><td rowspan="1" colspan="1">600–2900(?)</td></tr></tbody></table></table-wrap><fig id="F3" position="float" orientation="portrait"><object-id xmlns:xlink="http://www.w3.org/1999/xlink" content-type="doi" xlink:type="simple">10.3897/phytokeys.161.53010.figure3</object-id><object-id xmlns:xlink="http://www.w3.org/1999/xlink" content-type="arpha" xlink:type="simple">0C91262C-AA15-5EAF-85D2-AC1091D16DBB</object-id><label>Figure 3.</label><caption><p>Leaf (2<sup>nd</sup> leaf from the top) characteristics of <italic><tp:taxon-name><tp:taxon-name-part taxon-name-part-type="genus" reg="Calamagrostis">Calamagrostis</tp:taxon-name-part> <tp:taxon-name-part taxon-name-part-type="species" reg="hongii">hongii</tp:taxon-name-part></tp:taxon-name></italic> Paszko &amp; Bing Liu <bold>A</bold> glabrous leaf collar <bold>B</bold> leaf ligule <bold>C</bold> upper (adaxial) leaf surface <bold>D</bold> lower (abaxial) leaf surface. <bold>A–D</bold> China, Yunnan: Shilin Co., Y.M. Shui et al. 64471 (<abbrev xmlns:xlink="http://www.w3.org/1999/xlink" content-type="institution" xlink:title="herbaria at Beijing" id="ABBRID0EFBAG" xlink:type="simple">PE</abbrev>, herb. no. 2308966). Scale bars: 1 mm (<bold>A, B</bold>); 0.5 mm (<bold>C, D</bold>). Photographs by B. Paszko.</p></caption><graphic xmlns:xlink="http://www.w3.org/1999/xlink" xlink:href="phytokeys-166-041-g003.jpg" position="float" orientation="portrait" xlink:type="simple" id="oo_469149.jpg"><uri content-type="original_file" xlink:type="simple">https://binary.pensoft.net/fig/469149</uri></graphic></fig><p>The designation <italic><tp:taxon-name><tp:taxon-name-part taxon-name-part-type="genus" reg="Deyeuxia">Deyeuxia</tp:taxon-name-part> <tp:taxon-name-part taxon-name-part-type="species" reg="zhongdianensis">zhongdianensis</tp:taxon-name-part></tp:taxon-name></italic> L. Liou (<xref ref-type="bibr" rid="B5">Liou 1994</xref>: 2235) was described without Latin description or diagnosis. From January 1, 1935, to December 31, 2011, one or both had to be in Latin, thus <italic><tp:taxon-name><tp:taxon-name-part taxon-name-part-type="genus" reg="Deyeuxia">Deyeuxia</tp:taxon-name-part> <tp:taxon-name-part taxon-name-part-type="species" reg="zhongdianensis">zhongdianensis</tp:taxon-name-part></tp:taxon-name></italic> is nomenclaturally invalid and therefore unavailable under the Article 39.1 of the ICN (<xref ref-type="bibr" rid="B33">Turland et al. 2018</xref>). <xref ref-type="bibr" rid="B5">Liou (1994</xref>: 2235) cited Feng’s collection no. 3326 from Zhongdian County (now Shangri-La) in Yunnan Province, but the herbarium was not specified by the author. In <abbrev xmlns:xlink="http://www.w3.org/1999/xlink" content-type="institution" xlink:title="herbaria at Beijing" id="ABBRID0EXCAG" xlink:type="simple">PE</abbrev> we located three herbarium sheets (PE01854125, PE02108399, PE02108400) collected at Mt. Wuzhujun at Shangri-La City (former Zhongdian Co.) in Yunnan Province. We identified Feng’s collection as <italic><tp:taxon-name><tp:taxon-name-part taxon-name-part-type="genus" reg="Calamagrostis">C.</tp:taxon-name-part> <tp:taxon-name-part taxon-name-part-type="species" reg="hongii">hongii</tp:taxon-name-part></tp:taxon-name></italic>. <xref ref-type="bibr" rid="B7">Lu et al. (2006)</xref> incorrectly synonymized <italic><tp:taxon-name><tp:taxon-name-part taxon-name-part-type="genus" reg="Calamagrostis">Calamagrostis</tp:taxon-name-part> <tp:taxon-name-part taxon-name-part-type="species" reg="zhongdianensis">zhongdianensis</tp:taxon-name-part></tp:taxon-name></italic> with <italic><tp:taxon-name><tp:taxon-name-part taxon-name-part-type="genus" reg="Deyeuxia">Deyeuxia</tp:taxon-name-part> <tp:taxon-name-part taxon-name-part-type="species" reg="pyramidalis">pyramidalis</tp:taxon-name-part></tp:taxon-name></italic> (= <italic><tp:taxon-name><tp:taxon-name-part taxon-name-part-type="genus" reg="Calamagrostis">C.</tp:taxon-name-part> <tp:taxon-name-part taxon-name-part-type="species" reg="arundinacea">arundinacea</tp:taxon-name-part></tp:taxon-name></italic>).</p><fig id="F4" position="float" orientation="portrait"><object-id xmlns:xlink="http://www.w3.org/1999/xlink" content-type="doi" xlink:type="simple">10.3897/phytokeys.161.53010.figure4</object-id><object-id xmlns:xlink="http://www.w3.org/1999/xlink" content-type="arpha" xlink:type="simple">859EE925-3737-5287-AD05-A13D23105281</object-id><label>Figure 4.</label><caption><p>Leaf (2<sup>nd</sup> leaf from the top) characteristics of <italic><tp:taxon-name><tp:taxon-name-part taxon-name-part-type="genus" reg="Calamagrostis">Calamagrostis</tp:taxon-name-part> <tp:taxon-name-part taxon-name-part-type="species" reg="arundinacea">arundinacea</tp:taxon-name-part></tp:taxon-name></italic> (L.) Roth. <bold>A</bold> hairy leaf collar <bold>B</bold> leaf ligule <bold>C</bold> upper (adaxial) surface <bold>D</bold> lower (abaxial) surface. <bold>A–D</bold> Slovakia, V. Mikoláš 8501 (W) <bold>E, F</bold> France, G. Gautier 63 (W). Scale bars: 1 mm (<bold>A, B</bold>); 0.5 mm (<bold>C, D</bold>). Photographs by B. Paszko.</p></caption><graphic xmlns:xlink="http://www.w3.org/1999/xlink" xlink:href="phytokeys-166-041-g004.jpg" position="float" orientation="portrait" xlink:type="simple" id="oo_469150.jpg"><uri content-type="original_file" xlink:type="simple">https://binary.pensoft.net/fig/469150</uri></graphic></fig></tp:treatment-sec><tp:treatment-sec sec-type="Vernacular name" id="SECID0EWFAG"><title>Vernacular name.</title><p>洪氏野青茅(Chinese), Hong’s Bent-grass (English).</p></tp:treatment-sec><tp:treatment-sec sec-type="etymology" id="SECID0E2FAG"><title>Etymology.</title><p>The specific epithet honors Professor De-Yuan Hong, the Academician of Chinese Academy of Sciences (<abbrev xmlns:xlink="http://www.w3.org/1999/xlink" content-type="institution" xlink:title="Chinese Academy of Sciences" id="ABBRID0EBGAG" xlink:type="simple">CAS</abbrev>) (State Key Laboratory of Systematic and Evolutionary Botany, Institute of Botany, <abbrev xmlns:xlink="http://www.w3.org/1999/xlink" content-type="institution" xlink:title="Chinese Academy of Sciences" id="ABBRID0EGGAG" xlink:type="simple">CAS</abbrev>, Beijing, China) for his outstanding achievements in systematics, morphology, cytology, ecology and molecular evolution. The second author thanks Professor De-Yuan Hong for his continuous support during her multiple research visits to the Chinese herbaria as part of an exchange program between the Polish Academy of Sciences and the Chinese Academy of Sciences, in order to study the herbarium collections of <italic><tp:taxon-name><tp:taxon-name-part taxon-name-part-type="genus" reg="Calamagrostis">Calamagrostis</tp:taxon-name-part></tp:taxon-name></italic> and <italic><tp:taxon-name><tp:taxon-name-part taxon-name-part-type="genus" reg="Deyeuxia">Deyeuxia</tp:taxon-name-part></tp:taxon-name></italic> for the “Flora of Pan-Himalaya”.</p><fig id="F5" position="float" orientation="portrait"><object-id xmlns:xlink="http://www.w3.org/1999/xlink" content-type="doi" xlink:type="simple">10.3897/phytokeys.161.53010.figure5</object-id><object-id xmlns:xlink="http://www.w3.org/1999/xlink" content-type="arpha" xlink:type="simple">DEFBC76D-D4DB-559D-9BCF-D852FD4F3E26</object-id><label>Figure 5.</label><caption><p>Leaf (2<sup>nd</sup> leaf from the top) characteristics of <italic><tp:taxon-name><tp:taxon-name-part taxon-name-part-type="genus" reg="Calamagrostis">Calamagrostis</tp:taxon-name-part> <tp:taxon-name-part taxon-name-part-type="species" reg="effusiflora">effusiflora</tp:taxon-name-part></tp:taxon-name></italic> (Rendle) J.L.Yang <bold>A</bold> leaf collar <bold>B</bold> leaf ligule <bold>C</bold> upper (adaxial) surface <bold>D</bold> lower (abaxial) surface. <bold>A–D</bold> China, Sichuan, Wenchuan Co., Wolong Nature Reserve, 1500 m, 1 September 1982, K.Y. Lang et al. 1424 (PE01727049). Scale bars: 1 mm (<bold>A, B</bold>); 0.5 mm (<bold>C, D</bold>). Photographs by B. Paszko.</p></caption><graphic xmlns:xlink="http://www.w3.org/1999/xlink" xlink:href="phytokeys-166-041-g005.jpg" position="float" orientation="portrait" xlink:type="simple" id="oo_469151.jpg"><uri content-type="original_file" xlink:type="simple">https://binary.pensoft.net/fig/469151</uri></graphic></fig></tp:treatment-sec><tp:treatment-sec sec-type="distribution" id="SECID0EBIAG"><title>General distribution.</title><p>China (S Chongqing, W Guizhou, Sichuan, SE Xizang, Yunnan).</p></tp:treatment-sec><tp:treatment-sec sec-type="distribution" id="SECID0EGIAG"><title>Distribution and habitat.</title><p><italic><tp:taxon-name><tp:taxon-name-part taxon-name-part-type="genus" reg="Calamagrostis">Calamagrostis</tp:taxon-name-part> <tp:taxon-name-part taxon-name-part-type="species" reg="hongii">hongii</tp:taxon-name-part></tp:taxon-name></italic> is endemic to south-western China. It is centered on the northern part of Yunnan and southern part of Sichuan and adjacent regions in south-western and central China, such as southern Chongqing, western Guizhou, central Sichuan and south-eastern Xizang. Its distribution covers the Southern Hengduan Mts and western and northern part of Yungui Plateau. A dot map provided here (Fig. <xref ref-type="fig" rid="F1">1</xref>) shows it to be common (or at least commonly collected) in northwestern Yunnan, with three dots along the Chinese border with Kachin State of Myanmar, where it may also occur. <italic><tp:taxon-name><tp:taxon-name-part taxon-name-part-type="genus" reg="Calamagrostis">Calamagrostis</tp:taxon-name-part> <tp:taxon-name-part taxon-name-part-type="species" reg="hongii">hongii</tp:taxon-name-part></tp:taxon-name></italic> is restricted to the Sino-Himalayan subkingdom, primarily the Yunnan Plateau and Hengduan Mountains (<xref ref-type="bibr" rid="B27">Peng and Wu 2013</xref>, <xref ref-type="bibr" rid="B31">Tang 2015</xref>). The species occurs in the montane belt from circa 1800 m to 3350 m a.s.l., in grasslands, among bushes, forest edges and in mixed <italic><tp:taxon-name><tp:taxon-name-part taxon-name-part-type="genus" reg="Pinus">Pinus</tp:taxon-name-part> <tp:taxon-name-part taxon-name-part-type="species" reg="yunnanensis">yunnanensis</tp:taxon-name-part></tp:taxon-name></italic> forests.</p></tp:treatment-sec><tp:treatment-sec sec-type="phenology" id="SECID0EZJAG"><title>Phenology.</title><p><italic><tp:taxon-name><tp:taxon-name-part taxon-name-part-type="genus" reg="Calamagrostis">Calamagrostis</tp:taxon-name-part> <tp:taxon-name-part taxon-name-part-type="species" reg="hongii">hongii</tp:taxon-name-part></tp:taxon-name></italic> flowers from July to August and is in fruit from August to November.</p></tp:treatment-sec><tp:treatment-sec sec-type="material" id="SECID0EKKAG"><title>Additional specimens examined.</title><p>China – <bold>Chongqing</bold> • <bold>Nanchuan</bold> Distr.; [<named-content xmlns:xlink="http://www.w3.org/1999/xlink" content-type="dwc:verbatimCoordinates" xlink:type="simple"><named-content content-type="geo-json" specific-use="{&#34;type&#34;:&#34;Point&#34;,&#34;coordinates&#34;:[107.105000,29.168000]}" id="NCID0EXKAG" xlink:type="simple">29.168N, 107.105E</named-content></named-content>]; 31 Oct. 1960; Nanshuibeidiao Exped. Team 4852 leg.; <abbrev xmlns:xlink="http://www.w3.org/1999/xlink" xlink:title="herbaria at Kunming" id="ABBRID0E3KAG" xlink:type="simple">KUN</abbrev> (KUN0079536). – <bold>Guizhou</bold> • [<bold>Panzhou</bold> City (Panxian Co., Pan Co.)]; Mt. Bada; mountain top, bushy and sunny place; alt. 2620 m; [<named-content xmlns:xlink="http://www.w3.org/1999/xlink" content-type="dwc:verbatimCoordinates" xlink:type="simple"><named-content content-type="geo-json" specific-use="{&#34;type&#34;:&#34;Point&#34;,&#34;coordinates&#34;:[104.839000,25.975000]}" id="NCID0EHLAG" xlink:type="simple">25.975N, 104.839E</named-content></named-content>]; 22 Aug. 1959; Anshun Exped. Team 1119 leg.; <abbrev xmlns:xlink="http://www.w3.org/1999/xlink" xlink:title="herbaria at Kunming" id="ABBRID0EMLAG" xlink:type="simple">KUN</abbrev> (KUN0081068), <abbrev xmlns:xlink="http://www.w3.org/1999/xlink" content-type="institution" xlink:title="herbaria at Beijing" id="ABBRID0EQLAG" xlink:type="simple">PE</abbrev>. – <bold>Sichuan</bold> • <bold>Dechang</bold> Co.; [<named-content xmlns:xlink="http://www.w3.org/1999/xlink" content-type="dwc:verbatimCoordinates" xlink:type="simple"><named-content content-type="geo-json" specific-use="{&#34;type&#34;:&#34;Point&#34;,&#34;coordinates&#34;:[102.173000,27.405000]}" id="NCID0E3LAG" xlink:type="simple">27.405N, 102.173E</named-content></named-content>]; 1 Sept. 1959; S.F. Zhu 20177 leg.; <abbrev xmlns:xlink="http://www.w3.org/1999/xlink" content-type="institution" xlink:title="herbaria at Beijing" id="ABBRID0EBMAG" xlink:type="simple">PE</abbrev> (PE01726895); • <bold>Kangding</bold> City, Guzan; alt. 2200 m; [<named-content xmlns:xlink="http://www.w3.org/1999/xlink" content-type="dwc:verbatimCoordinates" xlink:type="simple"><named-content content-type="geo-json" specific-use="{&#34;type&#34;:&#34;Point&#34;,&#34;coordinates&#34;:[102.177000,30.120000]}" id="NCID0ELMAG" xlink:type="simple">30.12N, 102.177E</named-content></named-content>]; 6 Aug. 1961; Nanshuibeidiao Exped. Team 9903 leg.; <abbrev xmlns:xlink="http://www.w3.org/1999/xlink" content-type="institution" xlink:title="herbaria at Beijing" id="ABBRID0EQMAG" xlink:type="simple">PE</abbrev> (PE01726896) • <bold>Kangding</bold> City, [Xinduqiao Township], (Thibet Orient.) Tongolo [东俄洛, Dong’eluo] (Principauté de Kiala); [<named-content xmlns:xlink="http://www.w3.org/1999/xlink" content-type="dwc:verbatimCoordinates" xlink:type="simple"><named-content content-type="geo-json" specific-use="{&#34;type&#34;:&#34;Point&#34;,&#34;coordinates&#34;:[101.480000,30.079000]}" id="NCID0E1MAG" xlink:type="simple">30.079N, 101.48E</named-content></named-content>]; Jun.–Jul. 1892; R.P. Soulié s.n. leg.; P (P02650457, P02650453), <abbrev xmlns:xlink="http://www.w3.org/1999/xlink" content-type="institution" xlink:title="herbaria at Beijing" id="ABBRID0E6MAG" xlink:type="simple">PE</abbrev> (PE00449806) • <bold>Meigu</bold> Co.; mixed forest; alt. 2220 m; [<named-content xmlns:xlink="http://www.w3.org/1999/xlink" content-type="dwc:verbatimCoordinates" xlink:type="simple"><named-content content-type="geo-json" specific-use="{&#34;type&#34;:&#34;Point&#34;,&#34;coordinates&#34;:[103.127000,28.325000]}" id="NCID0EJNAG" xlink:type="simple">28.325N, 103.127E</named-content></named-content>]; 3 Aug. 1959; Z.T. Guan 7448 leg.; <abbrev xmlns:xlink="http://www.w3.org/1999/xlink" content-type="institution" xlink:title="herbaria at Beijing" id="ABBRID0EONAG" xlink:type="simple">PE</abbrev> (PE00449784) • <bold>Muli</bold> Co., Zhongmi; alt. 2700 m; [<named-content xmlns:xlink="http://www.w3.org/1999/xlink" content-type="dwc:verbatimCoordinates" xlink:type="simple"><named-content content-type="geo-json" specific-use="{&#34;type&#34;:&#34;Point&#34;,&#34;coordinates&#34;:[101.263000,27.925000]}" id="NCID0EYNAG" xlink:type="simple">27.925N, 101.263E</named-content></named-content>]; 18 Jul. 1978; K.H. Mou, Y.B. Yang 7390 leg.; <abbrev xmlns:xlink="http://www.w3.org/1999/xlink" content-type="institution" xlink:title="herbaria at Chengdu" id="ABBRID0E4NAG" xlink:type="simple">CDBI</abbrev> (CDBI0154069) • <bold>Muli</bold> Co., alt. 2800–3350 m, [<named-content xmlns:xlink="http://www.w3.org/1999/xlink" content-type="dwc:verbatimCoordinates" xlink:type="simple"><named-content content-type="geo-json" specific-use="{&#34;type&#34;:&#34;Point&#34;,&#34;coordinates&#34;:[101.280000,27.934000]}" id="NCID0EHOAG" xlink:type="simple">27.934N, 101.28E</named-content></named-content>], 15 Sept. 1959, S.K. Wu 3261 leg.; <abbrev xmlns:xlink="http://www.w3.org/1999/xlink" xlink:title="herbaria at Kunming" id="ABBRID0EMOAG" xlink:type="simple">KUN</abbrev> (KUN0081354), <abbrev xmlns:xlink="http://www.w3.org/1999/xlink" content-type="institution" xlink:title="herbaria at Beijing" id="ABBRID0EQOAG" xlink:type="simple">PE</abbrev> (PE00449779) • <bold>Puge</bold> Co., Tuomugou; forest, slope; alt. 1800 m; [<named-content xmlns:xlink="http://www.w3.org/1999/xlink" content-type="dwc:verbatimCoordinates" xlink:type="simple"><named-content content-type="geo-json" specific-use="{&#34;type&#34;:&#34;Point&#34;,&#34;coordinates&#34;:[102.540000,27.381000]}" id="NCID0E1OAG" xlink:type="simple">27.381N, 102.54E</named-content></named-content>]; 28 Aug. 1959; s.c. 5589 leg.; <abbrev xmlns:xlink="http://www.w3.org/1999/xlink" xlink:title="herbaria at Kunming" id="ABBRID0E6OAG" xlink:type="simple">KUN</abbrev> (KUN0079385), <abbrev xmlns:xlink="http://www.w3.org/1999/xlink" content-type="institution" xlink:title="herbaria at Beijing" id="ABBRID0EDPAG" xlink:type="simple">PE</abbrev> (PE00449783) • <bold>Puge</bold> Co., Li’an; sunny slope; [<named-content xmlns:xlink="http://www.w3.org/1999/xlink" content-type="dwc:verbatimCoordinates" xlink:type="simple"><named-content content-type="geo-json" specific-use="{&#34;type&#34;:&#34;Point&#34;,&#34;coordinates&#34;:[102.508000,27.312000]}" id="NCID0ENPAG" xlink:type="simple">27.312N, 102.508E</named-content></named-content>]; 18 Aug. 1959; s.c. 5427 leg.; <abbrev xmlns:xlink="http://www.w3.org/1999/xlink" xlink:title="herbaria at Kunming" id="ABBRID0ESPAG" xlink:type="simple">KUN</abbrev> (KUN0079386), <abbrev xmlns:xlink="http://www.w3.org/1999/xlink" content-type="institution" xlink:title="herbaria at Beijing" id="ABBRID0EWPAG" xlink:type="simple">PE</abbrev> (PE01726900) • <bold>Puge</bold> Co., Qiaowo Farm; alt. 1600 m; [27.489N, 102.483E]; 7 Aug. 1976; s.c. 14197 leg.; <abbrev xmlns:xlink="http://www.w3.org/1999/xlink" content-type="institution" xlink:title="herbaria at Chengdu" id="ABBRID0E4PAG" xlink:type="simple">CDBI</abbrev> (CDBI0154083); <abbrev xmlns:xlink="http://www.w3.org/1999/xlink" content-type="institution" xlink:title="herbaria at Beijing" id="ABBRID0ECQAG" xlink:type="simple">PE</abbrev> (PE01727010) • <bold>Yuexi</bold> Co., Bao’an; alt. 2000 m; [<named-content xmlns:xlink="http://www.w3.org/1999/xlink" content-type="dwc:verbatimCoordinates" xlink:type="simple"><named-content content-type="geo-json" specific-use="{&#34;type&#34;:&#34;Point&#34;,&#34;coordinates&#34;:[102.561000,28.790000]}" id="NCID0EMQAG" xlink:type="simple">28.79N, 102.561E</named-content></named-content>]; 12 Jul. 1959; s.c. 3863 leg.; <abbrev xmlns:xlink="http://www.w3.org/1999/xlink" content-type="institution" xlink:title="herbaria at Chengdu" id="ABBRID0EQQAG" xlink:type="simple">CDBI</abbrev> (CDBI0154071), <abbrev xmlns:xlink="http://www.w3.org/1999/xlink" content-type="institution" xlink:title="herbaria at Beijing" id="ABBRID0EVQAG" xlink:type="simple">PE</abbrev> (PE01726894) • unknown locality; alt. 2700 m; 30 Oct. 1965; Xizang Exped. Team s.n. leg.; <abbrev xmlns:xlink="http://www.w3.org/1999/xlink" content-type="institution" xlink:title="herbaria at Beijing" id="ABBRID0E1QAG" xlink:type="simple">PE</abbrev> (PE01727001). – <bold>Xizang</bold>: • <bold>Zayü</bold> Co. [formerly known as Tsarung], Tsawarung, Nar-jou; <italic><tp:taxon-name><tp:taxon-name-part taxon-name-part-type="genus" reg="Pinus">Pinus</tp:taxon-name-part> <tp:taxon-name-part taxon-name-part-type="species" reg="yunnanensis">yunnanensis</tp:taxon-name-part></tp:taxon-name></italic> forest; alt. 3300 m; [<named-content xmlns:xlink="http://www.w3.org/1999/xlink" content-type="dwc:verbatimCoordinates" xlink:type="simple"><named-content content-type="geo-json" specific-use="{&#34;type&#34;:&#34;Point&#34;,&#34;coordinates&#34;:[97.476000,28.675000]}" id="NCID0ERRAG" xlink:type="simple">28.675N, 97.476E</named-content></named-content>]; Sept. 1935; C.W. Wang 66441 leg.; <abbrev xmlns:xlink="http://www.w3.org/1999/xlink" xlink:title="herbaria at Kunming" id="ABBRID0EWRAG" xlink:type="simple">KUN</abbrev> (KUN0081350) • <bold>Zayü</bold> Co., Xiachayu; alt. 2400–2600 m; [<named-content xmlns:xlink="http://www.w3.org/1999/xlink" content-type="dwc:verbatimCoordinates" xlink:type="simple"><named-content content-type="geo-json" specific-use="{&#34;type&#34;:&#34;Point&#34;,&#34;coordinates&#34;:[97.020000,28.499000]}" id="NCID0E6RAG" xlink:type="simple">28.499N, 97.02E</named-content></named-content>]; 30 Aug. 1983; B.S. Li et al. 7165 leg.; <abbrev xmlns:xlink="http://www.w3.org/1999/xlink" content-type="institution" xlink:title="herbaria at Beijing" id="ABBRID0EESAG" xlink:type="simple">PE</abbrev> (PE01726905) • <bold>Zayü</bold> Co., Zhuwagen; alt. 2500 m; [<named-content xmlns:xlink="http://www.w3.org/1999/xlink" content-type="dwc:verbatimCoordinates" xlink:type="simple"><named-content content-type="geo-json" specific-use="{&#34;type&#34;:&#34;Point&#34;,&#34;coordinates&#34;:[97.425000,28.640000]}" id="NCID0EOSAG" xlink:type="simple">28.64N, 97.425E</named-content></named-content>]; 8 Aug. 1973; s.c. 652 leg.; <abbrev xmlns:xlink="http://www.w3.org/1999/xlink" content-type="institution" xlink:title="herbaria at Beijing" id="ABBRID0ETSAG" xlink:type="simple">PE</abbrev> • <bold>Zayü</bold> Co., Shangchayu; alt. 2000 m; [<named-content xmlns:xlink="http://www.w3.org/1999/xlink" content-type="dwc:verbatimCoordinates" xlink:type="simple"><named-content content-type="geo-json" specific-use="{&#34;type&#34;:&#34;Point&#34;,&#34;coordinates&#34;:[96.777000,28.718000]}" id="NCID0E4SAG" xlink:type="simple">28.718N, 96.777E</named-content></named-content>]; 20 Aug. 1979; T.P. Yi 79153 leg.; <abbrev xmlns:xlink="http://www.w3.org/1999/xlink" xlink:title="herbaria at Kunming" id="ABBRID0ECTAG" xlink:type="simple">KUN</abbrev> • <bold>Zayü</bold> Co., Shangchayu; alt. 2200 m; [<named-content xmlns:xlink="http://www.w3.org/1999/xlink" content-type="dwc:verbatimCoordinates" xlink:type="simple"><named-content content-type="geo-json" specific-use="{&#34;type&#34;:&#34;Point&#34;,&#34;coordinates&#34;:[96.777000,28.718000]}" id="NCID0ELTAG" xlink:type="simple">28.718N, 96.777E</named-content></named-content>]; 24 Jul. 1980; Z.C. Ni et al. 0724 leg.; <abbrev xmlns:xlink="http://www.w3.org/1999/xlink" content-type="institution" xlink:title="herbaria at Beijing" id="ABBRID0EQTAG" xlink:type="simple">PE</abbrev> (PE00449813, PE00449814) • <bold>Zayü</bold> Co.; Hougou; alt. 2300–2600 m; 26 Aug. 1983; B.S. Li et al. 6827 leg.; <abbrev xmlns:xlink="http://www.w3.org/1999/xlink" content-type="institution" xlink:title="herbaria at Beijing" id="ABBRID0EXTAG" xlink:type="simple">PE</abbrev> (PE01727016)). – <bold>Yunnan</bold>: • <bold>Anning</bold> City, Mt. Bijia, bushes, limestone, alt. 2200 m, [<named-content xmlns:xlink="http://www.w3.org/1999/xlink" content-type="dwc:verbatimCoordinates" xlink:type="simple"><named-content content-type="geo-json" specific-use="{&#34;type&#34;:&#34;Point&#34;,&#34;coordinates&#34;:[102.459000,24.993000]}" id="NCID0EDUAG" xlink:type="simple">24.993N, 102.459E</named-content></named-content>]; 2 Sept. 1977; B.Y. Qiu 77844 leg.; <abbrev xmlns:xlink="http://www.w3.org/1999/xlink" content-type="institution" xlink:title="herbaria at Chengdu" id="ABBRID0EIUAG" xlink:type="simple">CDBI</abbrev> (CDBI0154080), <abbrev xmlns:xlink="http://www.w3.org/1999/xlink" xlink:title="herbaria at Kunming" id="ABBRID0ENUAG" xlink:type="simple">KUN</abbrev> (KUN0097423) • <bold>Anning</bold> City, Wenquan Town; pine forest; alt. 1880 m; [<named-content xmlns:xlink="http://www.w3.org/1999/xlink" content-type="dwc:verbatimCoordinates" xlink:type="simple"><named-content content-type="geo-json" specific-use="{&#34;type&#34;:&#34;Point&#34;,&#34;coordinates&#34;:[102.450000,24.962000]}" id="NCID0EWUAG" xlink:type="simple">24.962N, 102.45E</named-content></named-content>]; 14 Aug. 2006; E.D. Liu 1807 leg.; <abbrev xmlns:xlink="http://www.w3.org/1999/xlink" xlink:title="herbaria at Kunming" id="ABBRID0E2UAG" xlink:type="simple">KUN</abbrev> (KUN0397297) • <bold>Anning</bold> City, Anfengying; [<named-content xmlns:xlink="http://www.w3.org/1999/xlink" content-type="dwc:verbatimCoordinates" xlink:type="simple"><named-content content-type="geo-json" specific-use="{&#34;type&#34;:&#34;Point&#34;,&#34;coordinates&#34;:[102.289000,24.966000]}" id="NCID0EEVAG" xlink:type="simple">24.966N, 102.289E</named-content></named-content>]; 22 Jul. 2007; Y.C. Liu, J. Xu 119 leg.; <abbrev xmlns:xlink="http://www.w3.org/1999/xlink" xlink:title="herbaria at Kunming" id="ABBRID0EJVAG" xlink:type="simple">KUN</abbrev> (KUN1221260) • <bold>Dali</bold> City, Ta-li Hsien; pine forest; alt. 2400 m; [<named-content xmlns:xlink="http://www.w3.org/1999/xlink" content-type="dwc:verbatimCoordinates" xlink:type="simple"><named-content content-type="geo-json" specific-use="{&#34;type&#34;:&#34;Point&#34;,&#34;coordinates&#34;:[100.226000,25.589000]}" id="NCID0ESVAG" xlink:type="simple">25.589N, 100.226E</named-content></named-content>]; 28 Jul. 1933; H.T. Tsai 53898 leg.; <abbrev xmlns:xlink="http://www.w3.org/1999/xlink" xlink:title="herbaria at Kunming" id="ABBRID0EXVAG" xlink:type="simple">KUN</abbrev> (KUN0081049), <abbrev xmlns:xlink="http://www.w3.org/1999/xlink" content-type="institution" xlink:title="herbaria at Beijing" id="ABBRID0E2VAG" xlink:type="simple">PE</abbrev>(PE00449810) • <bold>Dali</bold> City, Mt. Cangshan; grassland; [<named-content xmlns:xlink="http://www.w3.org/1999/xlink" content-type="dwc:verbatimCoordinates" xlink:type="simple"><named-content content-type="geo-json" specific-use="{&#34;type&#34;:&#34;Point&#34;,&#34;coordinates&#34;:[100.226000,25.589000]}" id="NCID0EFWAG" xlink:type="simple">25.589N, 100.226E</named-content></named-content>]; 3 Aug. 1963; Zhongdian Exped. Team 63-3845 leg.; <abbrev xmlns:xlink="http://www.w3.org/1999/xlink" xlink:title="herbaria at Kunming" id="ABBRID0EKWAG" xlink:type="simple">KUN</abbrev> (KUN0081048) • <bold>Dali</bold> City, Mt. Cangshan; alt. 3000 m; [<named-content xmlns:xlink="http://www.w3.org/1999/xlink" content-type="dwc:verbatimCoordinates" xlink:type="simple"><named-content content-type="geo-json" specific-use="{&#34;type&#34;:&#34;Point&#34;,&#34;coordinates&#34;:[100.226000,25.589000]}" id="NCID0ETWAG" xlink:type="simple">25.589N, 100.226E</named-content></named-content>]; 1 Oct. 2002; H.Y. Ma 153 leg.; <abbrev xmlns:xlink="http://www.w3.org/1999/xlink" xlink:title="herbaria at Kunming" id="ABBRID0EYWAG" xlink:type="simple">KUN</abbrev> (KUN0081035) • <bold>Dali</bold> City, Mt. Cangshan; [<named-content xmlns:xlink="http://www.w3.org/1999/xlink" content-type="dwc:verbatimCoordinates" xlink:type="simple"><named-content content-type="geo-json" specific-use="{&#34;type&#34;:&#34;Point&#34;,&#34;coordinates&#34;:[100.560000,25.467000]}" id="NCID0EBXAG" xlink:type="simple">25.467N, 100.56E</named-content></named-content>]; 20 Jul. 1906; F. Ducloux 4223 leg.; <abbrev xmlns:xlink="http://www.w3.org/1999/xlink" content-type="institution" xlink:title="herbaria at Beijing" id="ABBRID0EGXAG" xlink:type="simple">PE</abbrev> • <bold>Dali</bold> City, Mt. Cangshan, Zhonghe Temple; [<named-content xmlns:xlink="http://www.w3.org/1999/xlink" content-type="dwc:verbatimCoordinates" xlink:type="simple"><named-content content-type="geo-json" specific-use="{&#34;type&#34;:&#34;Point&#34;,&#34;coordinates&#34;:[100.132000,25.680000]}" id="NCID0EQXAG" xlink:type="simple">25.68N, 100.132E</named-content></named-content>]; 30 Nov. 1948; T.N. Liou 17405 leg.; <abbrev xmlns:xlink="http://www.w3.org/1999/xlink" content-type="institution" xlink:title="herbaria at Beijing" id="ABBRID0EVXAG" xlink:type="simple">PE</abbrev> (PE00449804) • <bold>Dali</bold> City; without precise locality; Sept. 1941; H.C. Wang 1386 leg.; <abbrev xmlns:xlink="http://www.w3.org/1999/xlink" content-type="institution" xlink:title="herbaria at Beijing" id="ABBRID0E3XAG" xlink:type="simple">PE</abbrev> (PE00449803) • <bold>Dongchuan</bold> Distr., Kunming, Fazhecun, Damufang; [<named-content xmlns:xlink="http://www.w3.org/1999/xlink" content-type="dwc:verbatimCoordinates" xlink:type="simple"><named-content content-type="geo-json" specific-use="{&#34;type&#34;:&#34;Point&#34;,&#34;coordinates&#34;:[103.021000,26.023000]}" id="NCID0EGYAG" xlink:type="simple">26.023N, 103.021E</named-content></named-content>]; 16 Aug. 1964; Diandongbei Exped. Team 811 leg.; <abbrev xmlns:xlink="http://www.w3.org/1999/xlink" xlink:title="herbaria at Kunming" id="ABBRID0ELYAG" xlink:type="simple">KUN</abbrev> (KUN0081296) • <bold>Eryuan</bold> Co.; alt. 2600 m; [<named-content xmlns:xlink="http://www.w3.org/1999/xlink" content-type="dwc:verbatimCoordinates" xlink:type="simple"><named-content content-type="geo-json" specific-use="{&#34;type&#34;:&#34;Point&#34;,&#34;coordinates&#34;:[99.949000,26.113000]}" id="NCID0EUYAG" xlink:type="simple">26.113N, 99.949E</named-content></named-content>]; 31 Sept. 1963; W Yunnan-Jinsha River Exped. Team 63-6292 leg.; <abbrev xmlns:xlink="http://www.w3.org/1999/xlink" xlink:title="herbaria at Kunming" id="ABBRID0EZYAG" xlink:type="simple">KUN</abbrev> • <bold>Eryuan</bold> Co., without precise locality; alt. 2600 m; [<named-content xmlns:xlink="http://www.w3.org/1999/xlink" content-type="dwc:verbatimCoordinates" xlink:type="simple"><named-content content-type="geo-json" specific-use="{&#34;type&#34;:&#34;Point&#34;,&#34;coordinates&#34;:[99.949000,26.113000]}" id="NCID0ECZAG" xlink:type="simple">26.113N, 99.949E</named-content></named-content>]; W Yunnan-Jinsha River Exp. Team 63-6292 leg.; <abbrev xmlns:xlink="http://www.w3.org/1999/xlink" xlink:title="herbaria at Kunming" id="ABBRID0EHZAG" xlink:type="simple">KUN</abbrev> (KUN0081353), <abbrev xmlns:xlink="http://www.w3.org/1999/xlink" content-type="institution" xlink:title="herbaria at Beijing" id="ABBRID0ELZAG" xlink:type="simple">PE</abbrev> (PE01726887, PE01726893) • <bold>Fugong</bold> Co., Famufang, forest; alt. 2700 m; [<named-content xmlns:xlink="http://www.w3.org/1999/xlink" content-type="dwc:verbatimCoordinates" xlink:type="simple"><named-content content-type="geo-json" specific-use="{&#34;type&#34;:&#34;Point&#34;,&#34;coordinates&#34;:[98.880000,26.901000]}" id="NCID0EVZAG" xlink:type="simple">26.901N, 98.88E</named-content></named-content>]; 23 Jun. 1978; Bijiang Exped. Team 715 leg.; <abbrev xmlns:xlink="http://www.w3.org/1999/xlink" xlink:title="herbaria at Kunming" id="ABBRID0E1ZAG" xlink:type="simple">KUN</abbrev> (KUN0097433) • <bold>Gongshan</bold> Co., Suroula; alt. 3000 m; [<named-content xmlns:xlink="http://www.w3.org/1999/xlink" content-type="dwc:verbatimCoordinates" xlink:type="simple"><named-content content-type="geo-json" specific-use="{&#34;type&#34;:&#34;Point&#34;,&#34;coordinates&#34;:[98.662000,27.748000]}" id="NCID0ED1AG" xlink:type="simple">27.748N, 98.662E</named-content></named-content>]; Sept. 1935; C.W. Wang 66586 leg.; <abbrev xmlns:xlink="http://www.w3.org/1999/xlink" content-type="institution" xlink:title="herbaria at Beijing" id="ABBRID0EI1AG" xlink:type="simple">PE</abbrev> (PE00449807) • <bold>Guandu</bold> Distr., Kunming, Shuanglong; grassland; alt. 1900 m; [<named-content xmlns:xlink="http://www.w3.org/1999/xlink" content-type="dwc:verbatimCoordinates" xlink:type="simple"><named-content content-type="geo-json" specific-use="{&#34;type&#34;:&#34;Point&#34;,&#34;coordinates&#34;:[102.862000,25.119000]}" id="NCID0ES1AG" xlink:type="simple">25.119N, 102.862E</named-content></named-content>]; 1 Sept. 1977; B.Y. Qiu 77700 leg.; <abbrev xmlns:xlink="http://www.w3.org/1999/xlink" content-type="institution" xlink:title="herbaria at Chengdu" id="ABBRID0EX1AG" xlink:type="simple">CDBI</abbrev> (CDBI0154079), <abbrev xmlns:xlink="http://www.w3.org/1999/xlink" xlink:title="herbaria at Kunming" id="ABBRID0E31AG" xlink:type="simple">KUN</abbrev> (KUN0079418, KUN0079425) • <bold>Heqing</bold> Co., Huangping, Junle, Shangdapingzi; alt. 2500 m; [<named-content xmlns:xlink="http://www.w3.org/1999/xlink" content-type="dwc:verbatimCoordinates" xlink:type="simple"><named-content content-type="geo-json" specific-use="{&#34;type&#34;:&#34;Point&#34;,&#34;coordinates&#34;:[100.179000,26.559000]}" id="NCID0EF2AG" xlink:type="simple">26.559N, 100.179E</named-content></named-content>]; 16 Aug. 1963; Jinshajiang Exped. Team 6555 leg.; <abbrev xmlns:xlink="http://www.w3.org/1999/xlink" xlink:title="herbaria at Kunming" id="ABBRID0EK2AG" xlink:type="simple">KUN</abbrev> (KUN0081171), <abbrev xmlns:xlink="http://www.w3.org/1999/xlink" content-type="institution" xlink:title="herbaria at Beijing" id="ABBRID0EO2AG" xlink:type="simple">PE</abbrev> (PE01726857, PE01726891) • <bold>Heqing</bold> Co., Les paturages au col de Koua-la-po, pres Hokin; alt. 3000 m; 1883–1885; M. Delavay 2465 leg.; P (P02650445), <abbrev xmlns:xlink="http://www.w3.org/1999/xlink" content-type="institution" xlink:title="herbaria at Beijing" id="ABBRID0EV2AG" xlink:type="simple">PE</abbrev> (PE01938085, PE01663486), W (1916-38022) • <bold>Huize</bold> Co., Liangwang Shan, ca. 15 km E of Dongchuan ca. 120 km NNE of Kunming, on new rd. to Zhoatong via Zhehai; shallow grassy valley in low, red clay hills, with limestone substrate surrounded by 2<sup>nd</sup> growth <italic><tp:taxon-name><tp:taxon-name-part taxon-name-part-type="genus" reg="Pinus">Pinus</tp:taxon-name-part> <tp:taxon-name-part taxon-name-part-type="species" reg="yunnanensis">yunnanensis</tp:taxon-name-part></tp:taxon-name></italic>, <italic><tp:taxon-name><tp:taxon-name-part taxon-name-part-type="genus" reg="Alnus">Alnus</tp:taxon-name-part> <tp:taxon-name-part taxon-name-part-type="species" reg="nepalensis">nepalensis</tp:taxon-name-part></tp:taxon-name></italic>, <italic><tp:taxon-name><tp:taxon-name-part taxon-name-part-type="genus" reg="Quercus">Quercus</tp:taxon-name-part> <tp:taxon-name-part taxon-name-part-type="species" reg="variabilis">variabilis</tp:taxon-name-part></tp:taxon-name></italic> and <italic><tp:taxon-name><tp:taxon-name-part taxon-name-part-type="genus" reg="Quercus">Q.</tp:taxon-name-part> <tp:taxon-name-part taxon-name-part-type="species" reg="glaucoides">glaucoides</tp:taxon-name-part></tp:taxon-name></italic> forest, <italic><tp:taxon-name><tp:taxon-name-part taxon-name-part-type="genus" reg="Capillipedium">Capillipedium</tp:taxon-name-part></tp:taxon-name></italic> abundant; alt. 2280 m; <named-content xmlns:xlink="http://www.w3.org/1999/xlink" content-type="dwc:verbatimCoordinates" xlink:type="simple"><named-content content-type="geo-json" specific-use="{&#34;type&#34;:&#34;Point&#34;,&#34;coordinates&#34;:[103.250000,26.167000]}" id="NCID0EU4AG" xlink:type="simple">26.167N, 103.25E</named-content></named-content>; 14 Sept. 1997; R.J. Soreng et al. 5309 leg.; <abbrev xmlns:xlink="http://www.w3.org/1999/xlink" xlink:title="herbaria at Kunming" id="ABBRID0EZ4AG" xlink:type="simple">KUN</abbrev> (KUN0079581), <abbrev xmlns:xlink="http://www.w3.org/1999/xlink" content-type="institution" xlink:title="herbaria at Beijing" id="ABBRID0E44AG" xlink:type="simple">PE</abbrev> (PE00487541), US (US00895217) • <bold>Huize</bold> Co., Liangwang Shan, ca. 20 km E of Dongchuan, ca. 110 km NNE of Kunming, on new rd. to Zhoatong via Zhehai; low, erroded, red clay hills, with limestone substrat, scrubby <italic><tp:taxon-name><tp:taxon-name-part taxon-name-part-type="genus" reg="Pinus">Pinus</tp:taxon-name-part> <tp:taxon-name-part taxon-name-part-type="species" reg="yunnanensis">yunnanensis</tp:taxon-name-part></tp:taxon-name></italic>/<italic><tp:taxon-name><tp:taxon-name-part taxon-name-part-type="genus" reg="Alnus">Alnus</tp:taxon-name-part> <tp:taxon-name-part taxon-name-part-type="species" reg="nepalensis">nepalensis</tp:taxon-name-part></tp:taxon-name></italic> forest, shrubs and grasses, around corn and tobacco fields, among trees; <named-content xmlns:xlink="http://www.w3.org/1999/xlink" content-type="dwc:verbatimCoordinates" xlink:type="simple"><named-content content-type="geo-json" specific-use="{&#34;type&#34;:&#34;Point&#34;,&#34;coordinates&#34;:[103.250000,26.000000]}" id="NCID0E45AG" xlink:type="simple">26N, 103.25</named-content></named-content>E; 14 Sept. 1997; R.J. Soreng et al. 5293 leg.; <abbrev xmlns:xlink="http://www.w3.org/1999/xlink" xlink:title="herbaria at Kunming" id="ABBRID0EC6AG" xlink:type="simple">KUN</abbrev> (KUN0079580), US (US00844386) • <bold>Jiangchuan</bold> Distr., Yuxi City, Cuifeng, Yongsheng; limestone; [<named-content xmlns:xlink="http://www.w3.org/1999/xlink" content-type="dwc:verbatimCoordinates" xlink:type="simple"><named-content content-type="geo-json" specific-use="{&#34;type&#34;:&#34;Point&#34;,&#34;coordinates&#34;:[102.533000,24.355000]}" id="NCID0EL6AG" xlink:type="simple">24.355N, 102.533E</named-content></named-content>]; 9 Aug. 1975; B.Y. Qiu 60633 leg.; <abbrev xmlns:xlink="http://www.w3.org/1999/xlink" xlink:title="herbaria at Kunming" id="ABBRID0EQ6AG" xlink:type="simple">KUN</abbrev> (KUN0081051) • <bold>Lanping Co.</bold>, Yingpan, Luomuping; alt. 2300 m; [<named-content xmlns:xlink="http://www.w3.org/1999/xlink" content-type="dwc:verbatimCoordinates" xlink:type="simple"><named-content content-type="geo-json" specific-use="{&#34;type&#34;:&#34;Point&#34;,&#34;coordinates&#34;:[99.149000,26.464000]}" id="NCID0EZ6AG" xlink:type="simple">26.464N, 99.149E</named-content></named-content>]; 21 Jun. 1981; <abbrev xmlns:xlink="http://www.w3.org/1999/xlink" content-type="institution" xlink:title="herbaria at Beijing" id="ABBRID0E56AG" xlink:type="simple">PE</abbrev> Mt. Hengduan Exped. Team 683 leg.; <abbrev xmlns:xlink="http://www.w3.org/1999/xlink" content-type="institution" xlink:title="herbaria at Beijing" id="ABBRID0EDABG" xlink:type="simple">PE</abbrev> (PE01663487) • <bold>Lushui</bold> City, Pianma Town; grassland of forest edge; alt. 2100 m; [<named-content xmlns:xlink="http://www.w3.org/1999/xlink" content-type="dwc:verbatimCoordinates" xlink:type="simple"><named-content content-type="geo-json" specific-use="{&#34;type&#34;:&#34;Point&#34;,&#34;coordinates&#34;:[98.630000,26.012000]}" id="NCID0ENABG" xlink:type="simple">26.012N, 98.63E</named-content></named-content>]; 30 Jul. 1978; Bijiang Exped. Team 1542 leg.; <abbrev xmlns:xlink="http://www.w3.org/1999/xlink" xlink:title="herbaria at Kunming" id="ABBRID0ESABG" xlink:type="simple">KUN</abbrev> (KUN0081066) • <bold>Panlong</bold> Distr., Kunming, Heilongtan; [<named-content xmlns:xlink="http://www.w3.org/1999/xlink" content-type="dwc:verbatimCoordinates" xlink:type="simple"><named-content content-type="geo-json" specific-use="{&#34;type&#34;:&#34;Point&#34;,&#34;coordinates&#34;:[102.751000,25.141000]}" id="NCID0E2ABG" xlink:type="simple">25.141N, 102.751E</named-content></named-content>]; 1945; K.M. Feng 10636 leg.; <abbrev xmlns:xlink="http://www.w3.org/1999/xlink" xlink:title="herbaria at Kunming" id="ABBRID0EABBG" xlink:type="simple">KUN</abbrev> (KUN0081054) • <bold>Panlong</bold> Distr., Kunming, Heilongtan; shady slope among high herbs; [<named-content xmlns:xlink="http://www.w3.org/1999/xlink" content-type="dwc:verbatimCoordinates" xlink:type="simple"><named-content content-type="geo-json" specific-use="{&#34;type&#34;:&#34;Point&#34;,&#34;coordinates&#34;:[102.751000,25.141000]}" id="NCID0EJBBG" xlink:type="simple">25.141N, 102.751E</named-content></named-content>]; 26 Jul. 1941; F.T. Wang 2286 leg.; <abbrev xmlns:xlink="http://www.w3.org/1999/xlink" xlink:title="herbaria at Kunming" id="ABBRID0EOBBG" xlink:type="simple">KUN</abbrev> (KUN0081089) • <bold>Weishan</bold> Co., Huangshucun; alt. 2370 m; 22 May 1965; <abbrev xmlns:xlink="http://www.w3.org/1999/xlink" content-type="institution" xlink:title="Chinese Academy of Sciences" id="ABBRID0EUBBG" xlink:type="simple">CAS</abbrev> Integrated Exped. Team for SW China 449 leg.; <abbrev xmlns:xlink="http://www.w3.org/1999/xlink" content-type="institution" xlink:title="herbaria at Beijing" id="ABBRID0EZBBG" xlink:type="simple">PE</abbrev> • <bold>Weixi</bold> Co., Wei-si Hsien, Yeh-Chih [Yezhizhiang]; ravine; alt. 2400 m; [<named-content xmlns:xlink="http://www.w3.org/1999/xlink" content-type="dwc:verbatimCoordinates" xlink:type="simple"><named-content content-type="geo-json" specific-use="{&#34;type&#34;:&#34;Point&#34;,&#34;coordinates&#34;:[99.044000,27.699000]}" id="NCID0EDCBG" xlink:type="simple">27.699N, 99.044E</named-content></named-content>]; Jul. 1935; C.W. Wang 67940 leg.; <abbrev xmlns:xlink="http://www.w3.org/1999/xlink" xlink:title="herbaria at Kunming" id="ABBRID0EICBG" xlink:type="simple">KUN</abbrev> (KUN0081351) • <bold>Wuhua</bold> Distr., Kunming, Xiaoshao; <named-content xmlns:xlink="http://www.w3.org/1999/xlink" content-type="dwc:verbatimCoordinates" xlink:type="simple"><named-content content-type="geo-json" specific-use="{&#34;type&#34;:&#34;Point&#34;,&#34;coordinates&#34;:[102.735000,25.186000]}" id="NCID0ERCBG" xlink:type="simple">25.186N, 102.735E</named-content></named-content>; 18 Jul. 2007; H. Peng et al. 68 leg.; <abbrev xmlns:xlink="http://www.w3.org/1999/xlink" xlink:title="herbaria at Kunming" id="ABBRID0EWCBG" xlink:type="simple">KUN</abbrev> (KUN1221262) • Zhongdian Co. [now <bold>Shangri-La</bold> City], Mt. Wuzhujun; forest; alt. 2700 m; [<named-content xmlns:xlink="http://www.w3.org/1999/xlink" content-type="dwc:verbatimCoordinates" xlink:type="simple"><named-content content-type="geo-json" specific-use="{&#34;type&#34;:&#34;Point&#34;,&#34;coordinates&#34;:[99.707000,27.817000]}" id="NCID0E6CBG" xlink:type="simple">27.817N, 99.707E</named-content></named-content>]; 12 November 1939; Feng 3326 leg.; <abbrev xmlns:xlink="http://www.w3.org/1999/xlink" content-type="institution" xlink:title="herbaria at Beijing" id="ABBRID0EEDBG" xlink:type="simple">PE</abbrev> (PE02108400, PE02108399, PE01854125) • Zhongdian Co. [now <bold>Shangri-La</bold> City], Xiaozhongdian, East Mt.; alt. 3250 m; [<named-content xmlns:xlink="http://www.w3.org/1999/xlink" content-type="dwc:verbatimCoordinates" xlink:type="simple"><named-content content-type="geo-json" specific-use="{&#34;type&#34;:&#34;Point&#34;,&#34;coordinates&#34;:[99.835000,27.550000]}" id="NCID0EODBG" xlink:type="simple">27.55N, 99.835E</named-content></named-content>]; 13 Aug. 1981; s.c. W16 leg.; <abbrev xmlns:xlink="http://www.w3.org/1999/xlink" content-type="institution" xlink:title="herbaria at Beijing" id="ABBRID0ETDBG" xlink:type="simple">PE</abbrev> (PE01726860) • Zhongdian Co. [now <bold>Shangri-La</bold> City]; alt. 2900 m; 9 Jul. 1962; Zhongdian Exped. Team 2106 leg.; <abbrev xmlns:xlink="http://www.w3.org/1999/xlink" content-type="institution" xlink:title="herbaria at Beijing" id="ABBRID0E1DBG" xlink:type="simple">PE</abbrev> (PE01726889) • <bold>Xishan</bold> Distr., Kunming, Hsi-Shan [Xishan], near San-Ching-Ke; grassland; alt. 2100 m; [<named-content xmlns:xlink="http://www.w3.org/1999/xlink" content-type="dwc:verbatimCoordinates" xlink:type="simple"><named-content content-type="geo-json" specific-use="{&#34;type&#34;:&#34;Point&#34;,&#34;coordinates&#34;:[102.627000,24.970000]}" id="NCID0EEEBG" xlink:type="simple">24.97N, 102.627E</named-content></named-content>]; 11 Aug. 1945; T.N. Liou 14085 leg.; <abbrev xmlns:xlink="http://www.w3.org/1999/xlink" content-type="institution" xlink:title="herbaria at Beijing" id="ABBRID0EJEBG" xlink:type="simple">PE</abbrev> (PE00449812) • <bold>Xishan</bold> Distr., Kunming, Western Hills; [<named-content xmlns:xlink="http://www.w3.org/1999/xlink" content-type="dwc:verbatimCoordinates" xlink:type="simple"><named-content content-type="geo-json" specific-use="{&#34;type&#34;:&#34;Point&#34;,&#34;coordinates&#34;:[102.628000,24.974000]}" id="NCID0ETEBG" xlink:type="simple">24.974N, 102.628E</named-content></named-content>]; 1941; T.N. Liou 19823 leg.; <abbrev xmlns:xlink="http://www.w3.org/1999/xlink" content-type="institution" xlink:title="herbaria at Beijing" id="ABBRID0EYEBG" xlink:type="simple">PE</abbrev> (PE00449802) • <bold>Yao’an</bold> Co., Daxingshan; alt. 2180 m; [<named-content xmlns:xlink="http://www.w3.org/1999/xlink" content-type="dwc:verbatimCoordinates" xlink:type="simple"><named-content content-type="geo-json" specific-use="{&#34;type&#34;:&#34;Point&#34;,&#34;coordinates&#34;:[101.242000,25.514000]}" id="NCID0ECFBG" xlink:type="simple">25.514N, 101.242E</named-content></named-content>]; 11 Jul. 1965; <abbrev xmlns:xlink="http://www.w3.org/1999/xlink" content-type="institution" xlink:title="Chinese Academy of Sciences" id="ABBRID0EHFBG" xlink:type="simple">CAS</abbrev> Southwest Exped. Team 484 leg.; <abbrev xmlns:xlink="http://www.w3.org/1999/xlink" content-type="institution" xlink:title="herbaria at Beijing" id="ABBRID0EMFBG" xlink:type="simple">PE</abbrev> • <bold>Yi-liang</bold> Co., way to Yangzonghai; alt. 1800 m; [<named-content xmlns:xlink="http://www.w3.org/1999/xlink" content-type="dwc:verbatimCoordinates" xlink:type="simple"><named-content content-type="geo-json" specific-use="{&#34;type&#34;:&#34;Point&#34;,&#34;coordinates&#34;:[103.142000,24.911000]}" id="NCID0EWFBG" xlink:type="simple">24.911N, 103.142E</named-content></named-content>]; 6 Sept. 1977; B.Y. Qiu 771257 leg.; <abbrev xmlns:xlink="http://www.w3.org/1999/xlink" content-type="institution" xlink:title="herbaria at Chengdu" id="ABBRID0E2FBG" xlink:type="simple">CDBI</abbrev> (CDBI0154088) • <bold>Yulong</bold> Co., Yangtze Watershed, Prefectural District of Lijiang, eastern slopes of Lijiang Snow Range; [<named-content xmlns:xlink="http://www.w3.org/1999/xlink" content-type="dwc:verbatimCoordinates" xlink:type="simple"><named-content content-type="geo-json" specific-use="{&#34;type&#34;:&#34;Point&#34;,&#34;coordinates&#34;:[100.234000,26.877000]}" id="NCID0EFGBG" xlink:type="simple">26.877N, 100.234E</named-content></named-content>]; May–Oct. 1922; J.F. Rock 5911 leg.; <abbrev xmlns:xlink="http://www.w3.org/1999/xlink" content-type="institution" xlink:title="herbaria at Beijing" id="ABBRID0EKGBG" xlink:type="simple">PE</abbrev> • same collection data as for preceding; J.F. Rock 5908 leg.; P (P02650461), W • <bold>Yulong</bold> Co., Lijiang (Likiang), Mt. Yulong-schan; Jun–Sept. 1914–1916; Handel-Mazzetti s.n. leg., Inter Sinense 1914–1918 no. 3790; W • <bold>Yongsheng</bold> Co., Boluo; edge of <italic><tp:taxon-name><tp:taxon-name-part taxon-name-part-type="genus" reg="Pinus">Pinus</tp:taxon-name-part> <tp:taxon-name-part taxon-name-part-type="species" reg="yunnanensis">yunnanensis</tp:taxon-name-part></tp:taxon-name></italic> forest; alt. 2600 m; 16 Jul. 1960; Sino-Russia Exped. Team 6205 leg.; <abbrev xmlns:xlink="http://www.w3.org/1999/xlink" content-type="institution" xlink:title="herbaria at Beijing" id="ABBRID0E5GBG" xlink:type="simple">PE</abbrev> (PE01726892).</p></tp:treatment-sec><tp:treatment-sec><!--Section generated to contain objects referenced in tp:taxon-treatment.--><fig id="F1" position="float" orientation="portrait"><object-id xmlns:xlink="http://www.w3.org/1999/xlink" content-type="doi" xlink:type="simple">10.3897/phytokeys.161.53010.figure1</object-id><object-id xmlns:xlink="http://www.w3.org/1999/xlink" content-type="arpha" xlink:type="simple">DF9338AE-20A8-5916-96D0-7F905FA8F74E</object-id><label>Figure 1.</label><caption><p>General distribution of <italic><tp:taxon-name><tp:taxon-name-part taxon-name-part-type="genus" reg="Calamagrostis">Calamagrostis</tp:taxon-name-part> <tp:taxon-name-part taxon-name-part-type="species" reg="hongii">hongii</tp:taxon-name-part></tp:taxon-name></italic> Paszko &amp; Bing Liu in southwestern China.</p></caption><graphic xmlns:xlink="http://www.w3.org/1999/xlink" xlink:href="phytokeys-166-041-g001.jpg" position="float" orientation="portrait" xlink:type="simple" id="oo_469147.jpg"><uri content-type="original_file" xlink:type="simple">https://binary.pensoft.net/fig/469147</uri></graphic></fig></tp:treatment-sec><ref-list><ref id="B5"><mixed-citation xmlns:xlink="http://www.w3.org/1999/xlink" xlink:type="simple"><person-group><name name-style="western"><surname>Liou</surname><given-names>L</given-names></name></person-group> (<year>1994</year>) <article-title><italic><tp:taxon-name><tp:taxon-name-part taxon-name-part-type="genus">Deyeuxia</tp:taxon-name-part></tp:taxon-name></italic> Clarion &amp; <italic><tp:taxon-name><tp:taxon-name-part taxon-name-part-type="genus">Calamagrostis</tp:taxon-name-part></tp:taxon-name></italic> Adans.</article-title> In: <person-group><name name-style="western"><surname>Wang</surname><given-names>WT</given-names></name></person-group> (<role>Ed.</role>) <issue-title>Vascular Plants of the Hengduan Mts, Vol.</issue-title><source>2. Science Press, Beijing</source>, <fpage>2232</fpage>–<lpage>2242</lpage>. [in Chinese]</mixed-citation></ref><ref id="B33"><mixed-citation xmlns:xlink="http://www.w3.org/1999/xlink" xlink:type="simple"><person-group><name name-style="western"><surname>Turland</surname><given-names>NJ</given-names></name><name name-style="western"><surname>Wiersema</surname><given-names>JH</given-names></name><name name-style="western"><surname>Barrie</surname><given-names>FR</given-names></name><name name-style="western"><surname>Greuter</surname><given-names>W</given-names></name><name name-style="western"><surname>Hawksworth</surname><given-names>DL</given-names></name><name name-style="western"><surname>Herendeen</surname><given-names>PS</given-names></name><name name-style="western"><surname>Knapp</surname><given-names>S</given-names></name><name name-style="western"><surname>Kusber</surname><given-names>WH</given-names></name><name name-style="western"><surname>Li</surname><given-names>DZ</given-names></name><name name-style="western"><surname>Marhold</surname><given-names>K</given-names></name><name name-style="western"><surname>May</surname><given-names>TW</given-names></name><name name-style="western"><surname>McNeill</surname><given-names>J</given-names></name><name name-style="western"><surname>Monro</surname><given-names>AM</given-names></name><name name-style="western"><surname>Prado</surname><given-names>J</given-names></name><name name-style="western"><surname>Price</surname><given-names>MJ</given-names></name><name name-style="western"><surname>Smith</surname><given-names>GF</given-names></name></person-group> (<role>Eds</role>) (<year>2018</year>) International Code of Nomenclature for algae, fungi, and plants (Shenzhen Code) adopted by the Nineteenth International Botanical Congress Shenzhen, China, July 2017. Regnum Vegetabile 159. Koeltz Botanical Books, Glashütten. <ext-link xlink:type="simple" ext-link-type="doi" xlink:href="10.12705/Code.2018">https://doi.org/10.12705/Code.2018</ext-link></mixed-citation></ref><ref id="B6"><mixed-citation xmlns:xlink="http://www.w3.org/1999/xlink" xlink:type="simple"><person-group><name name-style="western"><surname>Lu</surname><given-names>SL</given-names></name><name name-style="western"><surname>Phillips</surname><given-names>SM</given-names></name></person-group> (<year>2006</year>) <italic><tp:taxon-name><tp:taxon-name-part taxon-name-part-type="genus">Calamagrostis</tp:taxon-name-part></tp:taxon-name></italic>. In: Wu ZY, Raven PH, Hong DY (Eds) Flora of China: <tp:taxon-name><tp:taxon-name-part taxon-name-part-type="family">Poaceae</tp:taxon-name-part></tp:taxon-name>, Vol. 22. Science Press, Beijing &amp; Missouri Botanical Garden Press, St. Louis, 359−361.</mixed-citation></ref><ref id="B7"><mixed-citation xmlns:xlink="http://www.w3.org/1999/xlink" xlink:type="simple"><person-group><name name-style="western"><surname>Lu</surname><given-names>SL</given-names></name><name name-style="western"><surname>Chen</surname><given-names>WL</given-names></name><name name-style="western"><surname>Phillips</surname><given-names>SM</given-names></name></person-group> (<year>2006</year>) <italic><tp:taxon-name><tp:taxon-name-part taxon-name-part-type="genus">Deyeuxia</tp:taxon-name-part></tp:taxon-name></italic> Clarion ex P. Beauvois. In: Wu ZY, Raven PH, Hong DY (Eds) Flora of China: <tp:taxon-name><tp:taxon-name-part taxon-name-part-type="family">Poaceae</tp:taxon-name-part></tp:taxon-name>, Vol. 22. Science Press, Beijing &amp; Missouri Botanical Garden Press, St. Louis, 348−359.</mixed-citation></ref><ref id="B27"><mixed-citation xmlns:xlink="http://www.w3.org/1999/xlink" xlink:type="simple"><person-group><name name-style="western"><surname>Peng</surname><given-names>H</given-names></name><name name-style="western"><surname>Wu</surname><given-names>CY</given-names></name></person-group> (<year>2013</year>) Floristic elements of the Chinese Flora. In: Hong DY, Blackmore S (Eds) Plants of China. A companion to the Flora of China. Science Press, Beijing, 158−175.</mixed-citation></ref><ref id="B31"><mixed-citation xmlns:xlink="http://www.w3.org/1999/xlink" xlink:type="simple"><person-group><name name-style="western"><surname>Tang</surname><given-names>CQ</given-names></name></person-group> (<year>2015</year>) The subtropical vegetation of Southwestern China. Plant distribution, diversity and ecology. Plant and Vegetation 11. Springer, 1−363. <ext-link xlink:type="simple" ext-link-type="doi" xlink:href="10.1007/978-94-017-9741-2">https://doi.org/10.1007/978-94-017-9741-2</ext-link></mixed-citation></ref></ref-list></tp:taxon-treatment>
